# Supplementary material for: Genome-wide identification of SHMT family genes in C3, C3-C4, and C4 Salsoleae s.l. species
Source: PeerJ. 2025 Sep 3;13:e19978. doi: 10.7717/peerj.19978 (PMC12422262; doi:10.7717/peerj.19978)
Supplement: Supplemental Information 1 [file peerj-13-19978-s001.zip]

Archive with 7 entries (6 files):
- Supplemental Raw Data/
- Supplemental Raw Data/Explanation of the MIQE Checklist.docx
- Supplemental Raw Data/MIQEchecklist.xls
- Supplemental Raw Data/raw data Table.docx
- Supplemental Raw Data/SHMT protein sequences.docx
- Supplemental Raw Data/SHMT1 2-kb upstream promoter sequences from four species.docx
- Supplemental Raw Data/Supplemental-information.docx
