# Supplementary material for: Genome-wide identification of SHMT family genes in C3, C3-C4, and C4 Salsoleae s.l. species
Source: PeerJ. 2025 Sep 3;13:e19978. doi: 10.7717/peerj.19978 (PMC12422262; doi:10.7717/peerj.19978)
Supplement: Supplemental Information 1 [file peerj-13-19978-s001.zip › Supplemental Raw Data/MIQEchecklist.xls]

## Sheet: Sheet1
ITEM TO CHECK	IMPORTANCE	CHECKLIST
EXPERIMENTAL DESIGN
Definition of experimental and control groups	E	See lines 235-237 on page 6 of the paper
Number within each group	E	See the "Explanation of the MIQE Checklist.docx" file in the Supplemental Raw Data zip folder.
Assay carried out by core lab or investigator's lab?	D	See lines 233-235 on page 6 of the paper
Acknowledgement of authors' contributions	D	NA: Author contributions: see the PeerJ submission page.
SAMPLE
Description	E	See lines 209 on page 5 to line 238 on page 6 of this paper
Volume/mass of sample processed	D	See lines 221 on page 6 of the paper
Microdissection or macrodissection	E	NA
Processing procedure	E	See lines 209 on page 5 to line 226 on page 6 of this paper
If frozen - how and how quickly?	E	See lines 218-219 on page 6 of the paper
If fixed - with what, how quickly?	E	NA: Samples were not fixed.
Sample storage conditions and duration (especially for FFPE samples)	E	See lines 218-221 on page 6 of the paper
NUCLEIC ACID EXTRACTION
Procedure and/or instrumentation	E	See lines 222-232 on page 6 of the paper
Name of kit and details of any modifications	E	NA
Source of additional reagents used	D	NA
Details of DNase or RNAse treatment	E	See lines 222-226 on page 6 of the paper.
Contamination assessment (DNA or RNA)	E	See lines 222-224 on page 6 of the paper
Nucleic acid quantification	E	See lines 222-224 on page 6 of the paper
Instrument and method	E	See lines 209 on page 6 to line 238 on page 7 of this paper
Purity (A260/A280)	D	See lines 222-224 on page 6 of the paper
Yield	D	See the "Explanation of the MIQE Checklist.docx" file in the Supplemental Raw Data zip folder.
RNA integrity method/instrument	E	See lines 195 on page 5 to line 221 on page 6 of this paper
RIN/RQI or Cq of 3' and 5' transcripts	E	NA
Electrophoresis traces	D	NA
Inhibition testing (Cq dilutions, spike or other)	E	See lines 209 on page 6 to line 238 on page 7 of this paper
REVERSE TRANSCRIPTION
Complete reaction conditions	E	See lines 209 on page 6 to line 238 on page 7 of this paper
Amount of RNA and reaction volume	E	See the "Explanation of the MIQE Checklist.docx" file in the Supplemental Raw Data zip folder.
Priming oligonucleotide (if using GSP) and concentration	E	See Supplemental-information.docx Table S6; The concentration can be found in the 'Explanation of the MIQE Checklist.docx' file in the Supplemental Raw Data zip folder.
Reverse transcriptase and concentration	E	See the "Explanation of the MIQE Checklist.docx" file in the Supplemental Raw Data zip folder.
Temperature and time	E	See the "Explanation of the MIQE Checklist.docx" file in the Supplemental Raw Data zip folder.
Manufacturer of reagents and catalogue numbers	D	See the "Explanation of the MIQE Checklist.docx" file in the Supplemental Raw Data zip folder.
Cqs with and without RT	D*	NA
Storage conditions of cDNA	D	See the "Explanation of the MIQE Checklist.docx" file in the Supplemental Raw Data zip folder.
qPCR TARGET INFORMATION
If multiplex, efficiency and LOD of each assay.	E	NA
Sequence accession number	E	See the "Explanation of the MIQE Checklist.docx" file in the Supplemental Raw Data zip folder.
Location of amplicon	D	See the "Explanation of the MIQE Checklist.docx" file in the Supplemental Raw Data zip folder.
Amplicon length	E	See the "Explanation of the MIQE Checklist.docx" file in the Supplemental Raw Data zip folder.
In silico specificity screen (BLAST, etc)	E	See the "Explanation of the MIQE Checklist.docx" file in the Supplemental Raw Data zip folder.
Pseudogenes, retropseudogenes or other homologs?	D	NA
Sequence alignment	D	See the "Explanation of the MIQE Checklist.docx" file in the Supplemental Raw Data zip folder.
Secondary structure analysis of amplicon	D	See the "Explanation of the MIQE Checklist.docx" file in the Supplemental Raw Data zip folder.
Location of each primer by exon or intron (if applicable)	E	NA
What splice variants are targeted?	E	NA
qPCR OLIGONUCLEOTIDES
Primer sequences	E	See Supplemental-information.docx Table S6
RTPrimerDB Identification Number	D	NA, All primers were synthesized in-house and did not involve RTPrimerDB.
Probe sequences	D**	NA, No probes were used.
Location and identity of any modifications	E	NA, no modifications were made to the primers.
Manufacturer of oligonucleotides	D	See lines 222-226 on page 6 of the paper
Purification method	D	See lines 222-235 on page 6 of the paper
qPCR PROTOCOL
Complete reaction conditions	E	See the "Explanation of the MIQE Checklist.docx" file in the Supplemental Raw Data zip folder.
Reaction volume and amount of cDNA/DNA	E	See the "Explanation of the MIQE Checklist.docx" file in the Supplemental Raw Data zip folder.
Primer, (probe), Mg++ and dNTP concentrations	E	See the "Explanation of the MIQE Checklist.docx" file in the Supplemental Raw Data zip folder.
Polymerase identity and concentration	E	See the "Explanation of the MIQE Checklist.docx" file in the Supplemental Raw Data zip folder.
Buffer/kit identity and manufacturer	E	See the "Explanation of the MIQE Checklist.docx" file in the Supplemental Raw Data zip folder.
Exact chemical constitution of the buffer	D	NA,The TB Green Premix Ex Taq TM Ⅱ kit used does not contain a buffer.
Additives (SYBR Green I, DMSO, etc.)	E	See the "Explanation of the MIQE Checklist.docx" file in the Supplemental Raw Data zip folder.
Manufacturer of plates/tubes and catalog number	D	See the "Explanation of the MIQE Checklist.docx" file in the Supplemental Raw Data zip folder.
Complete thermocycling parameters	E	See the "Explanation of the MIQE Checklist.docx" file in the Supplemental Raw Data zip folder.
Reaction setup (manual/robotic)	D	See the "Explanation of the MIQE Checklist.docx" file in the Supplemental Raw Data zip folder.
Manufacturer of qPCR instrument	E	See the "Explanation of the MIQE Checklist.docx" file in the Supplemental Raw Data zip folder.
qPCR VALIDATION
Evidence of optimisation (from gradients)	D	NA
Specificity (gel, sequence, melt, or digest)	E	Refer to Raw data-Table4 in the raw data Table.docx within the Supplemental Raw Data.
For SYBR Green I, Cq of the NTC	E	NA
Standard curves with slope and y-intercept	E	NA, Standard curve not applicable
PCR efficiency calculated from slope	E	NA
Confidence interval for PCR efficiency or standard error	D	Refer to Raw data-Table1 in the raw data Table.docx within the Supplemental Raw Data.
r2 of standard curve	E	NA, Standard curve not applicable
Linear dynamic range	E	NA
Cq variation at lower limit	E	NA
Confidence intervals throughout range	D	NA
Evidence for limit of detection	E	NA
If multiplex, efficiency and LOD of each assay.	E	NA
DATA ANALYSIS
qPCR analysis program (source, version)	E	See the "Explanation of the MIQE Checklist.docx" file in the Supplemental Raw Data zip folder.
Cq method determination	E	See the "Explanation of the MIQE Checklist.docx" file in the Supplemental Raw Data zip folder.
Outlier identification and disposition	E	See the "Explanation of the MIQE Checklist.docx" file in the Supplemental Raw Data zip folder.
Results of NTCs	E	NA
Justification of number and choice of reference genes	E	See the "Explanation of the MIQE Checklist.docx" file in the Supplemental Raw Data zip folder.
Description of normalisation method	E	See lines 228-232 on page 6 of the paper.
Number and concordance of biological replicates	D	NA
Number and stage (RT or qPCR) of technical replicates	E	Refer to Raw data-Table1 in the raw data Table.docx within the Supplemental Raw Data.
Repeatability (intra-assay variation)	E	Refer to Raw data-Table1 in the raw data Table.docx within the Supplemental Raw Data.
Reproducibility (inter-assay variation, %CV)	D	NA
Power analysis	D	NA
Statistical methods for result significance	E	NA
Software (source, version)	E	See the "Explanation of the MIQE Checklist.docx" file in the Supplemental Raw Data zip folder.
Cq or raw data submission using RDML	D	NA
Table 1. MIQE checklist for authors, reviewers and editors. All essential information (E) must be submitted with the manuscript. Desirable
information (D) should be submitted if available. If using primers obtained from RTPrimerDB, information on qPCR target, oligonucleotides,
protocols and validation is available from that source.
*: Assessing the absence of DNA using a no RT assay is essential when first extracting RNA. Once the sample has been validated as
RDNA-free, inclusion of a no-RT control is desirable, but no longer essential.
**: Disclosure of the probe sequence is highly desirable and strongly encouraged. However, since not all commercial pre-designed assay
vendors provide this information, it cannot be an essential requirement. Use of such assays is advised against.
